# Supplementary material for: Water Content Variation Patterns of Fruits During Development and Their Effects on Fleshiness or Dryness for Fruits at Maturity
Source: Plants (Basel). 2026 Jul 21;15(14):2216. doi: 10.3390/plants15142216 (PMC13417427; doi:10.3390/plants15142216)
Supplement: Supplementary file 1 [file plants-15-02216-s001.zip]

Archive with 1 entries (1 files):
- plants-4130458-supplementary.pdf
